# Supplementary material for: Comparison of Biological Agent Monotherapy and Associations Including Disease-Modifying Antirheumatic Drugs for Rheumatoid Arthritis: Literature Review and Meta-Analysis of Randomized Trials
Source: J Clin Med. 2022 Dec 29;12(1):286. doi: 10.3390/jcm12010286 (PMC9821556; doi:10.3390/jcm12010286)
Supplement: Supplementary file 1 [file jcm-12-00286-s001.zip]

Archive with 1 entries (1 files):
- jcm-2065612-supplementary.pdf
